# Supplementary material for: A Locus on Chromosome 5 Is Associated with Dilated Cardiomyopathy in Doberman Pinschers
Source: PLoS One. 2011 May 20;6(5):e20042. doi: 10.1371/journal.pone.0020042 (PMC3098859; doi:10.1371/journal.pone.0020042)
Supplement: Table S1 — Polymorphisms and genotypes of 4 DCM affected and 4 control Doberman Pinschers in the FGGY gene. (XLS) [file pone.0020042.s001.xls]

## Sheet: polymorphisms
PCR product	CFA2.1 pos	reference allele	mutant allele		protein	cDNA	genomic	DO 246	DO 263	DO 346	DO 239	DO 166	DO 173	DO 187	DO 171
FGGY gene						ref. XM_847282	genome build 2.1	case	case	case	case	control	control	control	control
EX2	53493284	T	A	intron 2		c.204+20A>T	g.53493284T>A	TT	TT	TT	TA	AA	AA	AA	TA
EX3	53480838	T	C	intron 2		c.205-41A>G	g.53480838T>C	TC	CC	CC	CC	TC	TT	TT	TT
EX4	53474093	G	A	intron 4		c.468+152C>T	g.53474093G>A	GG	GG	GG	GA	GG	GG	GG	GG
EX5	53448970	T	C	intron 5		c.557+40A>G	g.53448970T>C	TT	TT	TT	CT	TT	TT	TT	TT
EX6	53367723	CACA	del	intron 6		c.673+45_48delTGTG	g.53367723_6delCACA	DD	DD	DD	DI	DD	DD	DD	DD
EX8	53287976	T	C	intron 7		c.803-239A>G	g.53287976T>C	TT	TT	TT	TT	CC	..	CC	CT
EX8	53287626	G	A	intron 8		c.906+8C>T	g.53287626G>A	AA	AA	AA	GG	GG	..	GG	AG
EX8	53287599	A	G	intron 8		c.906+35T>C	g.53287599A>G	GG	GG	GG	AA	AA	..	AA	AG
EX8	53287567	T	C	intron 8		c.906+67A>G	g.53287567T>C	CC	CC	CC	TT	CC	..	CC	CC
EX8	53287564	del	G	intron 8		c.906+71_72insC	g.53287564_5insG	II	II	II	DD	II	..	II	II
EX10	53227804	A	G	exon 10	silent	c.1068T>C	g.53227804A>G	GG	GG	GG	GG	GG	GG	GG	GG
EX11	53216993	G	C	intron 10		c.1077-107C>G	g.53216993G>C	CC	CC	CC	GG	GG	GG	GG	GC
EX12	53203044	A	T	intron 12		c.1299+155T>A	g.53203044A>T	AA	AA	..	TA	AA	AA	AA	AA
EX12	53202886	A	G	intron 12		c.1299+313T>C	g.53202886A>G	AA	AA	..	AG	AA	AA	AA	AA

## Sheet: coverage
PCR product	coverage start	coverage stop	sequenced bases
EX2	53493032	53493592	561
EX3	53480625	53480872	248
EX4	53474057	53474551	495
EX5	53448836	53449382	547
EX6	53367477	53367958	482
EX7	53317562	53317988	427
EX8	53287564	53288023	460
EX9	53246113	53246546	434
EX10	53227595	53228025	431
EX11	53216495	53217026	532
EX12	53202846	53203362	517
EX13	53197047	53197544	498
EX14	53190978	53191510	533
EX15	53116915	53117590	676
EX16	53111981	53112441	461
